# Supplementary material for: Novel putative causal mutations associated with fat traits in Nellore cattle uncovered by eQTLs located in open chromatin regions
Source: Sci Rep. 2024 May 2;14:10094. doi: 10.1038/s41598-024-60703-5 (PMC11066111; doi:10.1038/s41598-024-60703-5)
Supplement: Supplementary file 1 — Supplementary Table 1. [file 41598_2024_60703_MOESM1_ESM.xlsx]

## Sheet: plink
Supplementary table 1. Eigen values and percentage explaining each PC from Principal Component Analysis with 192 animals of a Nellore cattle population.
	EigenValue	Percentages
PC1	5.34383	10.6357
PC2	3.4523	6.87104
PC3	3.08172	6.13348
PC4	2.93932	5.85006
PC5	2.6912	5.35624
PC6	2.66036	5.29486
PC7	2.62405	5.22259
PC8	2.52416	5.02378
PC9	2.48833	4.95247
PC10	2.37224	4.72142
PC11	2.29629	4.57026
PC12	2.24644	4.47104
PC13	2.16485	4.30865
PC14	2.08328	4.14631
PC15	2.03871	4.0576
PC16	1.96937	3.91959
PC17	1.87402	3.72982
PC18	1.85278	3.68755
PC19	1.82103	3.62436
PC20	1.71995	3.42318
total	50.2442	100
