# Supplementary material for: Novel putative causal mutations associated with fat traits in Nellore cattle uncovered by eQTLs located in open chromatin regions
Source: Sci Rep. 2024 May 2;14:10094. doi: 10.1038/s41598-024-60703-5 (PMC11066111; doi:10.1038/s41598-024-60703-5)
Supplement: Supplementary file 4 — Supplementary Table 4. [file 41598_2024_60703_MOESM4_ESM.xlsx]

## Sheet: plink
Supplementary table 4. Eigen values and percentage explaining each PC from Principal Component Analysis with 374 animals of a Nellore cattle population.
	EigenValue	Percentages
PC1	7.34289	7.89512
PC2	6.47548	6.96247
PC3	6.32676	6.80257
PC4	5.95884	6.40698
PC5	5.72282	6.15321
PC6	5.40265	5.80896
PC7	5.23017	5.62351
PC8	4.70687	5.06085
PC9	4.54613	4.88803
PC10	4.49865	4.83698
PC11	4.461	4.79649
PC12	4.01532	4.3173
PC13	3.9972	4.29781
PC14	3.86544	4.15614
PC15	3.66621	3.94193
PC16	3.54154	3.80788
PC17	3.516	3.78042
PC18	3.40362	3.65959
PC19	3.22393	3.46639
PC20	3.10392	3.33735
total	93.0054	100
