# Supplementary material for: Novel putative causal mutations associated with fat traits in Nellore cattle uncovered by eQTLs located in open chromatin regions
Source: Sci Rep. 2024 May 2;14:10094. doi: 10.1038/s41598-024-60703-5 (PMC11066111; doi:10.1038/s41598-024-60703-5)
Supplement: Supplementary file 5 — Supplementary Table 5. [file 41598_2024_60703_MOESM5_ESM.xlsx]

## Sheet: Planilha1
Suplementary table 5. Characterization of the relevant eQTLs associated with backfat thickness (BFT) in a Nellore cattle population.
rsID	CHR	Position	Gene sequence consequences	ATAC-seq peak window	Cis regulated genes	FDR	Phenotype
Novel SNP	21	55370318	5’ UTR variant of PDIA3-201 gene and intron variant of CATSPER2-201 gene	chr21: 55368993 - 55371299	TGM5	0.03952	fBFT
rs208816180	23	31876455	Exon variant of H1-2	chr23: 31875786 – 31877998	H2BC15; HFE	0.02021	iBFT
rs714335458	27	15500176	3’ UTR variant of CFAP97	-	CFAP97	0.02021	iBFT
