# Supplementary material for: Novel putative causal mutations associated with fat traits in Nellore cattle uncovered by eQTLs located in open chromatin regions
Source: Sci Rep. 2024 May 2;14:10094. doi: 10.1038/s41598-024-60703-5 (PMC11066111; doi:10.1038/s41598-024-60703-5)
Supplement: Supplementary file 6 — Supplementary Table 6. [file 41598_2024_60703_MOESM6_ESM.xlsx]

## Sheet: Planilha1
Supplementary table 6. Characterization of the relevant eQTLs associated with intramuscular fat (IMF) in a Nellore cattle population.
rsID	CHR	Position	Gene sequence consequences	ATAC-seq peak window	Cis regulated genes	Trans regulated genes	FDR
Novel SNP	1	92661312	Intergenic variant	-	-	TAPBPL	0.06543
Novel SNP	2	27602741	Intron variant of CERS6 gene	-	PHOSPHO2	-	0.06543
Novel SNP	2	124854974	Downstream variant of TRNAU1AP, SNORD99, SNORA44, ENSBTAG00000042986, SNORA61 and ENSBTAG00000048228 genes	-	ENSBTAG00000048228 (novel gene)	-	0.06543
Novel SNP	3	26109125	3’ UTR variant of TRIM45 gene	-	VTCN1; TRIM45	-	0.0839
rs208351694	5	57568070	Downstream gene variant of METTL7B gene and Intron variant of ITGA7	-	GDF11	-	0.0979
rs385973669	5	74318056	3’ UTR variant of ENSBTAG00000037799	-	ENSBTAG00000048740 (novel gene)	-	0.0979
Novel SNP	5	83874999	Exon variant of RASSF8	-	RASSF8	-	0.0979
rs721933457	5	103915474	5’ UTR variant of VAMP1 gene	chr5: 103914423 - 103916378	NCAPD2	-	0.06543
rs380143588	5	103883116	Intron variant of NCAPD2 gene	-	LPCAT3; NCAPD2; TAPBPL	-	0.06543
rs523028000	5	103856234	Upstream gene variant of IFFO1gene	chr5: 103855741 - 103857330	TAPBPL; U7	-	0.06543
rs378206508	5	74316429	Missense variant	-	ENSBTAG00000037799 (novel gene); ENSBTAG00000012192 (novel gene)	-	0.06543
rs723637633	5	103881675	Missense variant	-	TAPBPL; U7	-	0.08079
rs714344723	6	117407857	Downstream gene variant of TMEM175 gene	-	TMEM175; DGKQ	-	0.09734
rs136731295	7	68818462	Downstream variant of MED7 gene	-	CYFIP2	-	0.06543
rs461251001	7	2820447	Intergenic variant	-	ENSBTAG00000052719 (novel gene)	-	0.06543
Novel SNP	9	87029636	Intergenic variant	-	ENSBTAG00000024751 (novel gene)	-	0.06543
rs720392962	10	37703239	Downstream variant of GANC gene	-	GANC	-	0.06543
rs469481754	10	37638576	Upstream gene variant of TMEM87A gene and 5’ UTR variant of GANC gene	chr10: 37636085 - 37639779	TMEM87A	-	0.06543
rs720949832	10	37598833	Upstream gene variant of VPS39 gene and downstream gene variant of TMEM87gene	-	TMEM87A; GANC	-	0.06543
rs211410598	11	37959515	Intron variant of CLHC1 gene	-	CLHC1; MTIF2	CCNB1IP1	0.06543
rs209748084	19	22249384	Downstream gene variant of VPS53 gene and upstream gene variant of bta-mir-2336 gene	-	PITPNA	-	0.06543
rs456412241	19	53553145	3’ UTR variant of USP36 gene	chr19: 53552892-53561093	USP36	-	0.08356
Novel SNP	23	8321833	Downstream gene variant of SMIM29 gene and 3’ UTR variant of HMGA1 gene	-	PACSIN1	-	0.06543
rs1115531800	27	1509742	Intron variant of MYOM2 gene	-	CLN8	-	0.06543

## Sheet: Planilha2
PHOSPHO2	PHOSPHO2
ENSBTAG00000048228 (novel gene)	ENSBTAG00000048228 (novel gene)
VTCN1; TRIM45	VTCN1
GDF11	TRIM45
ENSBTAG00000048740 (novel gene)	GDF11
	ENSBTAG00000048740 (novel gene)
RASSF8
NCAPD2	RASSF8
LPCAT3; NCAPD2; TAPBPL	NCAPD2
TAPBPL; U7	LPCAT3
ENSBTAG00000037799 (novel gene); ENSBTAG00000012192 (novel gene)	TAPBPL
TAPBPL; U7	U7
TMEM175; DGKQ	ENSBTAG00000037799 (novel gene)
CYFIP2	ENSBTAG00000012192 (novel gene)
ENSBTAG00000052719 (novel gene)	TMEM175
ENSBTAG00000024751 (novel gene)	DGKQ
GANC	CYFIP2
TMEM87A	ENSBTAG00000052719 (novel gene)
TMEM87A; GANC	ENSBTAG00000024751 (novel gene)
CLHC1; MTIF2	GANC
PITPNA	TMEM87A
USP36	CLHC1
PACSIN1	MTIF2
CLN8	PITPNA
	USP36
	PACSIN1
	CLN8
	CCNB1IP1

## Sheet: Planilha3
PHOSPHO2
ENSBTAG00000048228 (novel gene)
VTCN1
TRIM45
GDF11
ENSBTAG00000048740 (novel gene)
RASSF8
NCAPD2
LPCAT3
TAPBPL
U7
ENSBTAG00000037799 (novel gene)
ENSBTAG00000012192 (novel gene)
TMEM175
DGKQ
CYFIP2
ENSBTAG00000052719 (novel gene)
ENSBTAG00000024751 (novel gene)
GANC
TMEM87A
CLHC1
MTIF2
PITPNA
USP36
PACSIN1
CLN8
CCNB1IP1
